# Supplementary material for: Diaqua­[5-(2-pyrid­yl)tetra­zolato-κ2 N 1,N 5]manganese(II)
Source: Acta Crystallogr Sect E Struct Rep Online. 2008 May 3;64(Pt 6):m768. doi: 10.1107/S1600536808010106 (PMC2961478; doi:10.1107/S1600536808010106)
Supplement: Supplementary file 2 [file e-64-0m768-Isup2.hkl]

# 
# h,k,l, Fc-squared, Fo-squared, sigma(Fo-squared) and status flag 
# 
data_I
_shelx_title ' 111 in P2(1)/n' 
_shelx_refln_list_code          4 
_shelx_F_calc_maximum       89.54 
_exptl_crystal_F_000       390.00 
_reflns_d_resolution_high  0.7596 
 
loop_ 
 _symmetry_equiv_pos_as_xyz 
 'x, y, z' 
 '-x+1/2, y+1/2, -z+1/2' 
 '-x, -y, -z' 
 'x-1/2, -y-1/2, z-1/2' 
 
_cell_length_a     6.1850 
_cell_length_b    12.1097 
_cell_length_c    10.6148 
_cell_angle_alpha  90.000 
_cell_angle_beta  106.597 
_cell_angle_gamma  90.000 
 
_shelx_F_squared_multiplier     1.000 
 
loop_ 
 _refln_index_h 
 _refln_index_k 
 _refln_index_l 
 _refln_F_squared_calc 
 _refln_F_squared_meas 
 _refln_F_squared_sigma 
 _refln_observed_status 
   4   0   0      625.48      623.83      9.25 o 
   6   0   0      131.94      138.38      6.73 o 
   1   1   0      602.73      609.50      2.01 o 
   2   1   0      340.16      323.36      2.30 o 
   3   1   0      894.59      845.27      7.31 o 
   4   1   0       72.28       61.78      2.07 o 
   5   1   0       32.23       28.80      1.71 o 
   6   1   0       20.90       18.67      1.63 o 
   7   1   0      103.63      109.40      3.74 o 
   0   2   0      216.57      203.55      1.46 o 
   1   2   0     1160.77     1096.38      3.27 o 
   2   2   0      839.98      805.07      7.74 o 
   3   2   0      766.89      873.21      5.62 o 
   4   2   0      756.35      753.92      5.71 o 
   5   2   0        4.33        2.84      0.42 o 
   6   2   0      265.00      263.91      5.34 o 
   7   2   0        3.21        1.76      0.91 o 
   1   3   0     3644.33     3468.71     22.93 o 
   2   3   0        5.56        6.45      0.65 o 
   3   3   0      997.10      980.36      5.83 o 
   4   3   0      904.98      937.16     11.31 o 
   5   3   0      596.57      614.01      9.32 o 
   6   3   0       20.39       17.82      1.50 o 
   7   3   0        6.86        6.62      0.97 o 
   0   4   0      646.08      644.29      5.18 o 
   1   4   0     1305.50     1308.88      5.95 o 
   2   4   0     2113.38     2155.19     12.46 o 
   3   4   0      214.33      241.44      1.74 o 
   4   4   0      654.90      651.58      5.70 o 
   5   4   0      102.34       86.92      1.89 o 
   6   4   0       50.79       66.38      3.46 o 
   7   4   0        3.28        3.24      0.99 o 
   1   5   0     3060.62     3007.20     19.99 o 
   2   5   0       11.33       22.62      0.87 o 
   3   5   0      416.32      375.70      2.84 o 
   4   5   0       27.08       18.60      1.06 o 
   5   5   0      300.45      305.30      3.91 o 
   6   5   0       12.53       13.20      1.27 o 
   7   5   0      106.50       99.61      6.61 o 
   0   6   0      407.52      413.85      4.40 o 
   1   6   0       14.34       15.09      0.82 o 
   2   6   0      535.61      505.12      3.69 o 
   3   6   0      118.65      124.34      1.94 o 
   4   6   0        2.99        4.22      0.56 o 
   5   6   0       82.68       67.10      2.13 o 
   6   6   0       28.57       22.25      1.66 o 
   7   6   0       33.63       30.66      2.56 o 
   1   7   0     1015.48      949.80      5.96 o 
   2   7   0      262.78      272.53      2.93 o 
   3   7   0      125.92      132.72      1.73 o 
   4   7   0        0.22        0.77      0.50 o 
   5   7   0      721.44      748.61     16.23 o 
   6   7   0        0.50        0.74      0.80 o 
   7   7   0       36.51       31.43      3.67 o 
   0   8   0       47.02       48.74      5.25 o 
   1   8   0      143.99      147.50      2.20 o 
   2   8   0     1064.32     1065.56      8.03 o 
   3   8   0        0.71        1.26      0.54 o 
   4   8   0      607.64      629.06      8.23 o 
   5   8   0       11.07        5.78      1.07 o 
   6   8   0      146.38      138.95      4.12 o 
   1   9   0      208.33      205.92      2.46 o 
   2   9   0       98.29       98.92      2.10 o 
   3   9   0     1180.31     1243.56      6.52 o 
   4   9   0       40.01       41.16      2.08 o 
   5   9   0      199.43      203.75      3.62 o 
   6   9   0       12.54       14.94      1.72 o 
   0  10   0       52.99       68.79      4.22 o 
   1  10   0       14.58        9.74      0.86 o 
   2  10   0      131.18      120.51      2.31 o 
   3  10   0      176.42      169.16      2.40 o 
   4  10   0      238.49      249.77      4.75 o 
   5  10   0       40.18       34.15      1.78 o 
   6  10   0       96.34       95.39      5.51 o 
   1  11   0      392.97      405.24      5.36 o 
   2  11   0       28.88       24.75      1.99 o 
   3  11   0      350.41      363.83      7.61 o 
   4  11   0       11.55       10.96      1.31 o 
   5  11   0       34.32       32.50      2.25 o 
   0  12   0      998.69     1035.55     20.23 o 
   1  12   0       65.76       57.43      2.38 o 
   2  12   0      383.29      392.82      8.39 o 
   3  12   0       97.02       98.98      3.39 o 
   4  12   0       42.79       42.29      2.45 o 
   5  12   0        0.49        0.98      0.72 o 
   1  13   0        5.89        6.50      1.34 o 
   2  13   0       73.35       68.12      4.16 o 
   3  13   0       75.18       70.13      3.28 o 
   4  13   0       12.04       11.41      1.92 o 
   0  14   0       32.84       40.39      3.45 o 
   1  14   0        1.76        0.87      0.99 o 
   2  14   0      167.41      160.60      3.70 o 
   3  14   0        1.73        1.41      1.00 o 
   1  15   0       43.46       31.44      2.94 o 
   2  15   0        0.13        0.73      0.57 o 
  -7   0   1      299.38      298.11      8.33 o 
  -5   0   1      164.64      169.61      5.81 o 
  -3   0   1      606.14      574.86      5.40 o 
  -1   0   1     7182.34     6146.85     35.81 o 
   1   0   1     3095.87     2944.91     17.30 o 
   3   0   1     4898.46     4816.06     20.76 o 
   5   0   1        7.78       10.40      1.49 o 
   7   0   1        4.87        3.85      1.48 o 
  -7   1   1        3.66        3.52      1.12 o 
  -6   1   1       70.94       70.70      2.85 o 
  -5   1   1      157.87      156.91      2.40 o 
  -4   1   1      531.83      548.83      5.69 o 
  -3   1   1       58.38       70.09      0.96 o 
  -2   1   1      666.18      613.31      4.38 o 
  -1   1   1       20.39       24.38      0.32 o 
   0   1   1     4153.44     3434.62     12.44 o 
   1   1   1     3075.77     2842.79     14.28 o 
   2   1   1     2440.34     2462.22      9.97 o 
   3   1   1       21.48       21.24      1.03 o 
   4   1   1      251.91      217.58      3.13 o 
   5   1   1      351.50      340.32      3.99 o 
   6   1   1      154.39      159.74      3.47 o 
   7   1   1       61.78       73.19      3.37 o 
  -7   2   1       12.13        9.21      1.01 o 
  -6   2   1       52.95       54.30      3.55 o 
  -5   2   1        4.87        7.15      0.66 o 
  -4   2   1        0.38        0.90      0.57 o 
  -3   2   1       25.03       57.70      1.07 o 
  -2   2   1      103.32       90.98      0.88 o 
  -1   2   1       69.24       67.76      0.67 o 
   0   2   1     1211.98     1213.42      9.91 o 
   1   2   1     3882.46     3629.25     22.00 o 
   2   2   1      517.56      592.28      7.06 o 
   3   2   1      887.89      869.43      7.66 o 
   4   2   1        1.76        4.32      0.56 o 
   5   2   1     1126.26     1168.12     13.13 o 
   6   2   1       28.50       20.69      2.29 o 
   7   2   1      151.78      155.50      4.38 o 
  -7   3   1        0.32        0.75      0.98 o 
  -6   3   1      585.62      608.53     13.02 o 
  -5   3   1       70.46       69.07      2.63 o 
  -4   3   1      375.56      398.64      5.22 o 
  -3   3   1        6.77       15.15      0.65 o 
  -2   3   1     1274.51     1259.31      4.30 o 
  -1   3   1     1196.19     1189.44      6.58 o 
   0   3   1     1741.77     1680.77      6.01 o 
   1   3   1      245.00      236.42      1.68 o 
   2   3   1     4459.18     4454.04     33.17 o 
   3   3   1       10.33        9.65      0.75 o 
   4   3   1     1030.79     1067.91      8.79 o 
   5   3   1      175.79      189.72      6.46 o 
   6   3   1       78.12       79.41      2.55 o 
   7   3   1        2.00        1.87      0.86 o 
  -7   4   1       89.54       86.79      3.62 o 
  -6   4   1      454.53      460.95     24.98 o 
  -5   4   1      379.18      405.04      4.00 o 
  -4   4   1       21.38       25.37      0.98 o 
  -3   4   1     2227.88     2293.18     10.25 o 
  -2   4   1      284.75      306.08      1.93 o 
  -1   4   1     1885.21     1873.27      9.18 o 
   0   4   1      595.96      601.62      2.40 o 
   1   4   1      710.18      680.50      4.50 o 
   2   4   1      701.28      764.52      7.47 o 
   3   4   1      277.90      271.73      2.01 o 
   4   4   1      452.67      443.67      3.90 o 
   5   4   1       16.57       21.14      1.37 o 
   6   4   1       29.52       31.36      3.10 o 
   7   4   1       38.78       39.65      2.49 o 
  -7   5   1        7.26        6.81      1.21 o 
  -6   5   1       29.37       27.35      1.82 o 
  -5   5   1       33.76       31.56      1.36 o 
  -4   5   1      362.38      369.97      4.24 o 
  -3   5   1     1067.96     1152.73      5.56 o 
  -2   5   1      621.25      607.87      3.94 o 
  -1   5   1     2559.30     2704.08     17.64 o 
   0   5   1     3717.55     3537.72     18.59 o 
   1   5   1      196.12      214.36      1.53 o 
   2   5   1      325.28      290.72      2.04 o 
   3   5   1        6.21        8.89      0.72 o 
   4   5   1      621.70      627.11      6.51 o 
   5   5   1       30.22       28.52      1.94 o 
   6   5   1      188.70      196.78      4.18 o 
   7   5   1        8.45        8.21      1.65 o 
  -7   6   1       67.09       75.00      4.13 o 
  -6   6   1        0.28        0.04      0.56 o 
  -5   6   1      267.37      275.01      3.10 o 
  -4   6   1      146.65      147.33      1.80 o 
  -3   6   1      164.69      158.12      2.09 o 
  -2   6   1        2.36        4.55      0.37 o 
  -1   6   1      566.95      511.33      4.23 o 
   0   6   1       23.30       31.91      1.15 o 
   1   6   1     2133.56     2186.33     16.43 o 
   2   6   1       41.18       33.79      1.00 o 
   3   6   1     1088.01     1121.08      7.43 o 
   4   6   1      161.84      141.85      2.58 o 
   5   6   1      289.35      273.48      5.55 o 
   6   6   1       17.18       15.31      1.80 o 
   7   6   1      115.54      131.53      6.19 o 
  -7   7   1        3.72        2.94      1.14 o 
  -6   7   1       18.54       15.11      1.18 o 
  -5   7   1        0.21        0.93      0.53 o 
  -4   7   1       48.62       52.06      2.36 o 
  -3   7   1      378.21      384.84      3.28 o 
  -2   7   1     1565.93     1664.71     10.72 o 
  -1   7   1        2.50        3.00      0.69 o 
   0   7   1       15.85       32.72      0.64 o 
   1   7   1      146.39      150.13      1.67 o 
   2   7   1      111.04      104.03      1.61 o 
   3   7   1      238.68      216.63      2.19 o 
   4   7   1      190.72      175.58      2.98 o 
   5   7   1       42.64       37.11      1.97 o 
   6   7   1       39.09       39.75      3.83 o 
  -6   8   1        3.97        5.39      1.00 o 
  -5   8   1      775.74      821.51     13.58 o 
  -4   8   1      155.29      156.58      2.30 o 
  -3   8   1     1911.00     1977.42      9.66 o 
  -2   8   1       18.51       16.62      0.94 o 
  -1   8   1     1097.33     1114.95      8.81 o 
   0   8   1      169.63      170.46      1.88 o 
   1   8   1      982.22     1027.05      8.19 o 
   2   8   1      294.91      282.57      3.19 o 
   3   8   1       10.44       10.84      0.89 o 
   4   8   1       47.24       39.43      3.47 o 
   5   8   1      228.43      213.92      4.21 o 
   6   8   1        0.27        3.72      2.00 o 
  -6   9   1      198.74      210.34      4.29 o 
  -5   9   1       72.53       67.48      3.95 o 
  -4   9   1      235.18      240.56      4.05 o 
  -3   9   1      163.41      144.70      2.34 o 
  -2   9   1      300.35      302.15      3.58 o 
  -1   9   1        0.99        2.89      0.55 o 
   0   9   1      367.40      389.24      5.03 o 
   1   9   1        3.22        3.38      0.51 o 
   2   9   1      543.23      548.99      6.35 o 
   3   9   1      169.86      171.57      2.83 o 
   4   9   1      228.59      238.98      4.95 o 
   5   9   1      106.33      112.22      2.83 o 
   6   9   1      187.91      191.94      4.43 o 
  -6  10   1        0.02        0.67      0.75 o 
  -5  10   1       61.58       53.79      3.92 o 
  -4  10   1       11.23        9.51      0.98 o 
  -3  10   1      138.56      134.15      2.35 o 
  -2  10   1      153.62      153.22      2.75 o 
  -1  10   1      407.92      441.87     12.81 o 
   0  10   1      227.56      223.46      4.31 o 
   1  10   1        1.64        2.72      0.42 o 
   2  10   1      240.32      246.91      3.07 o 
   3  10   1      171.19      172.88      2.39 o 
   4  10   1       47.73       46.61      1.82 o 
   5  10   1      108.74      117.78      3.15 o 
  -5  11   1        4.27        4.70      0.87 o 
  -4  11   1      494.69      520.90      6.35 o 
  -3  11   1        1.00        1.64      0.49 o 
  -2  11   1      416.87      407.24      5.31 o 
  -1  11   1      128.05      135.11      3.47 o 
   0  11   1      383.96      393.05      5.15 o 
   1  11   1       24.50       21.41      1.35 o 
   2  11   1      144.19      142.06      2.50 o 
   3  11   1        0.00        0.94      0.47 o 
   4  11   1       56.02       52.30      2.21 o 
   5  11   1       22.59       21.54      1.60 o 
  -5  12   1      114.95      124.64      8.26 o 
  -4  12   1        4.17        4.97      0.91 o 
  -3  12   1      259.28      265.73      4.28 o 
  -2  12   1        0.20       -0.95      1.07 o 
  -1  12   1      404.61      394.10      7.35 o 
   0  12   1        0.04        1.55      0.69 o 
   1  12   1      205.45      207.13      4.19 o 
   2  12   1      162.61      161.24      3.70 o 
   3  12   1       99.79       91.95      3.29 o 
   4  12   1        7.22        8.13      1.49 o 
  -4  13   1      177.22      193.56      4.25 o 
  -3  13   1       26.00       25.87      2.38 o 
  -2  13   1      194.34      208.49      5.03 o 
  -1  13   1       12.59       12.99      1.57 o 
   0  13   1      239.03      252.21      4.31 o 
   1  13   1        6.59        5.91      0.96 o 
   2  13   1       66.33       65.77      4.51 o 
   3  13   1        4.44        3.60      0.92 o 
   4  13   1       37.31       34.70      2.10 o 
  -3  14   1      147.11      163.43      5.83 o 
  -2  14   1       40.24       43.85      2.81 o 
  -1  14   1       67.16       67.46      3.71 o 
   0  14   1       48.30       52.03      3.17 o 
   1  14   1       68.94       71.53      3.57 o 
   2  14   1        0.70        0.16      0.61 o 
   3  14   1      266.97      299.83      5.45 o 
  -2  15   1       18.78       12.80      1.43 o 
  -1  15   1        2.04        2.77      0.89 o 
   0  15   1      124.76      121.14      4.23 o 
   1  15   1        4.45        4.74      0.80 o 
   2  15   1       28.90       27.89      3.23 o 
  -8   0   2      247.94      274.44      8.12 o 
  -6   0   2      453.64      450.54      7.39 o 
  -4   0   2     1195.65     1255.34      8.54 o 
  -2   0   2     2359.97     2411.41     16.64 o 
   0   0   2     2460.97     2198.23     16.60 o 
   2   0   2     1152.62     1186.59     11.14 o 
   4   0   2        7.97       11.14      1.53 o 
   6   0   2      397.92      415.06      9.49 o 
  -8   1   2       33.45       30.71      1.84 o 
  -7   1   2      291.65      286.66      4.35 o 
  -6   1   2      129.06      121.05      2.91 o 
  -5   1   2      112.60      111.23      2.89 o 
  -4   1   2      492.29      543.04      3.45 o 
  -3   1   2       43.57       30.24      0.92 o 
  -2   1   2      162.78      168.02      1.32 o 
  -1   1   2     5393.27     4993.60    321.71 o 
   0   1   2     2946.62     2870.40     15.77 o 
   1   1   2     1739.82     1534.55      6.92 o 
   2   1   2        2.77        4.29      0.44 o 
   3   1   2     2819.56     2935.49     20.81 o 
   4   1   2      257.80      252.30      4.82 o 
   5   1   2      197.21      188.86      3.74 o 
   6   1   2       66.06       58.35      2.81 o 
   7   1   2      119.02      132.16      3.84 o 
  -7   2   2        0.39        1.94      0.89 o 
  -6   2   2       54.00       50.20      2.06 o 
  -5   2   2      131.03      139.68      2.67 o 
  -4   2   2      567.84      580.79      6.97 o 
  -3   2   2        5.57       15.08      1.26 o 
  -2   2   2      588.23      537.61      2.44 o 
  -1   2   2     3490.71     3310.44     60.11 o 
   0   2   2      100.30       85.96      0.80 o 
   1   2   2     1061.67     1024.06      7.85 o 
   2   2   2     1059.60     1039.56      4.13 o 
   3   2   2        0.02        1.03      0.54 o 
   4   2   2      966.39     1002.95     10.41 o 
   5   2   2      138.33      136.74      2.85 o 
   6   2   2       78.14       83.21      3.88 o 
   7   2   2        0.74        0.80      1.01 o 
  -7   3   2       80.62       87.36      3.12 o 
  -6   3   2      613.56      611.53     10.01 o 
  -5   3   2      900.65      928.07     12.09 o 
  -4   3   2      217.13      220.57      2.43 o 
  -3   3   2     2470.06     2522.69     13.41 o 
  -2   3   2      333.51      338.01      2.11 o 
  -1   3   2      339.21      370.65      1.88 o 
   0   3   2       75.84       82.00      2.05 o 
   1   3   2      467.78      446.11      2.55 o 
   2   3   2     2255.10     2497.19     14.37 o 
   3   3   2     1087.04     1177.18      8.35 o 
   4   3   2       13.96       13.07      1.02 o 
   5   3   2     1530.72     1584.72     12.22 o 
   6   3   2        0.09        1.38      1.03 o 
   7   3   2       53.16       56.20      2.96 o 
  -7   4   2       10.43       11.38      1.20 o 
  -6   4   2      251.75      263.27     10.53 o 
  -5   4   2       16.56       15.15      1.27 o 
  -4   4   2      193.14      194.13      2.12 o 
  -3   4   2      333.87      355.96      3.00 o 
  -2   4   2     1052.41     1041.88      6.67 o 
  -1   4   2     1161.48     1175.03      4.38 o 
   0   4   2      407.23      322.45      2.91 o 
   1   4   2      224.60      226.66      1.53 o 
   2   4   2      451.64      402.06      2.26 o 
   3   4   2       13.11       21.08      3.41 o 
   4   4   2      377.70      375.69      4.46 o 
   5   4   2        0.26        0.70      0.61 o 
   6   4   2       99.51      110.98      3.90 o 
   7   4   2       47.62       43.78      3.35 o 
  -7   5   2       47.51       46.88      2.37 o 
  -6   5   2        2.84        5.05      0.69 o 
  -5   5   2      253.36      243.89      3.89 o 
  -4   5   2        4.93        6.73      0.54 o 
  -3   5   2      265.73      237.67      2.57 o 
  -2   5   2      107.46      134.18      1.37 o 
  -1   5   2     2036.00     2047.18     15.15 o 
   0   5   2        6.52       13.98      1.50 o 
   1   5   2     2111.48     2070.13     12.30 o 
   2   5   2      268.89      282.91      2.61 o 
   3   5   2      223.31      225.15      2.80 o 
   4   5   2       37.00       36.73      1.49 o 
   5   5   2        1.50        3.73      0.85 o 
   6   5   2        2.62        2.81      0.83 o 
  -7   6   2        8.74        8.67      1.50 o 
  -6   6   2      206.25      201.68      2.84 o 
  -5   6   2       52.28       50.46      1.65 o 
  -4   6   2       32.96       36.85      1.23 o 
  -3   6   2        9.35        6.60      0.60 o 
  -2   6   2     2165.57     2232.79      9.22 o 
  -1   6   2      352.09      355.58      2.58 o 
   0   6   2     2345.76     2357.00     12.65 o 
   1   6   2      480.20      521.14      3.83 o 
   2   6   2     1667.11     1719.15     10.80 o 
   3   6   2       11.59       12.28      0.86 o 
   4   6   2      612.05      614.59      4.87 o 
   5   6   2       21.16       16.82      1.53 o 
   6   6   2       91.37       93.14      3.45 o 
  -7   7   2       16.60       11.91      1.98 o 
  -6   7   2        0.09        0.90      0.81 o 
  -5   7   2       76.75       77.17      2.63 o 
  -4   7   2      460.76      462.25      4.01 o 
  -3   7   2      176.72      184.47      3.08 o 
  -2   7   2       72.09       61.39      1.78 o 
  -1   7   2      154.89      137.28      1.82 o 
   0   7   2      514.98      514.68      6.38 o 
   1   7   2     1460.01     1453.12      7.73 o 
   2   7   2      567.31      588.51      5.26 o 
   3   7   2       44.32       39.85      1.39 o 
   4   7   2      132.38      113.56      2.42 o 
   5   7   2       47.91       42.27      2.92 o 
   6   7   2        0.58        1.30      0.94 o 
  -6   8   2      162.80      167.60      3.17 o 
  -5   8   2       46.62       42.70      2.16 o 
  -4   8   2      737.11      764.93      7.69 o 
  -3   8   2       89.11       85.57      1.79 o 
  -2   8   2     1258.21     1299.69     10.97 o 
  -1   8   2       73.42       80.53      1.78 o 
   0   8   2      766.89      789.88      5.14 o 
   1   8   2       16.90       10.30      1.01 o 
   2   8   2      127.96      128.52      3.58 o 
   3   8   2       51.00       48.40      1.66 o 
   4   8   2      559.05      571.34     10.21 o 
   5   8   2        3.45        3.36      1.40 o 
   6   8   2       75.73       61.87      4.11 o 
  -6   9   2        5.17        6.18      1.07 o 
  -5   9   2      160.34      152.87      3.01 o 
  -4   9   2       28.86       28.68      1.47 o 
  -3   9   2     1358.67     1435.78      7.17 o 
  -2   9   2      158.20      150.69      3.55 o 
  -1   9   2      520.89      536.30      4.10 o 
   0   9   2       59.71       54.04      1.58 o 
   1   9   2        1.37        1.24      0.78 o 
   2   9   2      365.56      345.15      4.70 o 
   3   9   2      496.52      517.99      4.46 o 
   4   9   2        5.86        3.82      1.03 o 
   5   9   2       99.47      108.87      2.93 o 
   6   9   2       24.59       29.72      3.23 o 
  -6  10   2        0.78        0.50      0.84 o 
  -5  10   2       38.30       37.86      2.22 o 
  -4  10   2      260.80      270.82      8.10 o 
  -3  10   2        0.83        0.55      0.69 o 
  -2  10   2      296.26      298.36      3.41 o 
  -1  10   2       64.26       61.60      1.89 o 
   0  10   2     1178.11     1209.83     12.14 o 
   1  10   2        1.48        1.63      0.43 o 
   2  10   2      411.14      409.79      5.12 o 
   3  10   2       93.12       88.40      2.48 o 
   4  10   2       16.58       16.19      1.58 o 
   5  10   2       12.68       11.75      1.39 o 
  -5  11   2       51.08       43.53      5.05 o 
  -4  11   2        7.85        6.52      0.76 o 
  -3  11   2       23.37       25.50      1.50 o 
  -2  11   2      187.07      175.32      2.49 o 
  -1  11   2     1047.40     1069.42     10.80 o 
   0  11   2       52.82       47.31      2.53 o 
   1  11   2      243.40      245.85      5.12 o 
   2  11   2       68.76       71.38      1.91 o 
   3  11   2      173.18      177.65      4.33 o 
   4  11   2       19.45       21.45      2.29 o 
   5  11   2        7.87        3.59      0.74 o 
  -5  12   2        0.46        1.51      1.09 o 
  -4  12   2      172.33      170.73      4.09 o 
  -3  12   2      101.14       93.19      3.24 o 
  -2  12   2      195.92      198.51      3.67 o 
  -1  12   2        2.72        4.55      0.82 o 
   0  12   2      289.20      291.25      6.28 o 
   1  12   2       45.18       37.56      2.37 o 
   2  12   2      187.25      199.60      3.52 o 
   3  12   2       21.04       20.21      3.04 o 
   4  12   2        1.02        0.80      1.17 o 
  -4  13   2       60.74       67.60      3.80 o 
  -3  13   2      346.51      376.26      4.74 o 
  -2  13   2        0.50        1.14      0.89 o 
  -1  13   2      424.45      468.85     10.85 o 
   0  13   2       57.73       47.79      4.70 o 
   1  13   2      390.64      412.66      6.05 o 
   2  13   2       33.79       35.00      1.96 o 
   3  13   2       74.27       66.35      3.83 o 
   4  13   2        8.06       10.22      1.49 o 
  -3  14   2        2.87        4.48      0.84 o 
  -2  14   2      154.30      147.54      4.39 o 
  -1  14   2        2.51        2.81      1.08 o 
   0  14   2       56.84       56.98      3.51 o 
   1  14   2       20.52       22.88      2.04 o 
   2  14   2       92.92       88.77      4.39 o 
   3  14   2        8.70        9.56      2.05 o 
  -2  15   2        0.47        0.29      0.81 o 
  -1  15   2       47.86       47.78      2.44 o 
   0  15   2        1.76        2.52      1.03 o 
   1  15   2       41.42       31.35      4.16 o 
   2  15   2        4.34        3.10      0.95 o 
  -7   0   3       82.98       83.88      3.95 o 
  -5   0   3      986.93      968.27     15.50 o 
  -3   0   3     2005.55     2017.80     15.58 o 
  -1   0   3     8017.07     6940.55     42.55 o 
   1   0   3       75.39       65.03      1.08 o 
   3   0   3      240.71      275.39      6.70 o 
   5   0   3      614.59      611.35     12.97 o 
   7   0   3       10.03        9.25      1.94 o 
  -8   1   3       85.16       87.72      3.05 o 
  -7   1   3        7.16        6.72      0.93 o 
  -6   1   3      159.42      156.31      3.91 o 
  -5   1   3        8.12        9.40      0.86 o 
  -4   1   3      276.41      272.65      2.62 o 
  -3   1   3      277.47      283.57      3.72 o 
  -2   1   3      702.98      702.01      7.87 o 
   0   1   3      408.89      389.30      1.88 o 
   1   1   3      182.27      182.99      1.37 o 
   2   1   3     1614.39     1610.81      9.58 o 
   3   1   3        1.20        2.82      1.00 o 
   4   1   3      142.94      156.02      3.15 o 
   5   1   3        2.46        1.74      0.67 o 
   6   1   3      147.64      152.43      3.70 o 
   7   1   3        7.76        8.15      1.31 o 
  -8   2   3        0.12        0.82      1.12 o 
  -7   2   3      235.00      245.25      3.85 o 
  -6   2   3      155.12      148.29      2.37 o 
  -5   2   3     1215.16     1249.96      6.73 o 
  -4   2   3      254.46      261.31      4.54 o 
  -3   2   3      888.19      887.09      7.43 o 
  -2   2   3       30.68       29.58      0.92 o 
  -1   2   3      177.61      172.47      1.23 o 
   0   2   3      436.72      410.83      2.03 o 
   1   2   3     1542.39     1461.42      6.35 o 
   2   2   3      765.39      853.61      5.14 o 
   3   2   3      340.86      339.95      3.83 o 
   4   2   3      424.27      423.13      7.63 o 
   5   2   3      458.14      455.75      7.93 o 
   6   2   3       45.02       42.78      2.14 o 
   7   2   3      102.62      107.57      3.64 o 
  -7   3   3        9.57        7.98      1.17 o 
  -6   3   3      117.00      117.41      3.29 o 
  -5   3   3       32.08       34.65      1.72 o 
  -4   3   3     1161.45     1193.86      8.24 o 
  -3   3   3       13.54       15.52      0.73 o 
  -2   3   3      898.00      815.39      3.78 o 
  -1   3   3        0.00        0.69      0.30 o 
   0   3   3      346.82      301.45      1.67 o 
   1   3   3      543.18      585.92      2.80 o 
   2   3   3        1.67       11.59      2.28 o 
   3   3   3       42.55       42.26      1.28 o 
   4   3   3      551.65      552.61      6.38 o 
   5   3   3        7.36        3.37      1.26 o 
   6   3   3      108.99      100.55      3.20 o 
  -7   4   3      194.77      194.03      3.71 o 
  -6   4   3       89.07       93.63      4.19 o 
  -5   4   3      181.46      164.47      2.05 o 
  -4   4   3       43.73       43.81      1.09 o 
  -3   4   3      889.59      905.06      7.48 o 
  -2   4   3       12.15       13.77      0.74 o 
  -1   4   3      809.67      789.55      6.18 o 
   0   4   3       89.96       95.12      1.55 o 
   1   4   3      967.92      863.74      5.32 o 
   2   4   3       15.55       19.47      0.83 o 
   3   4   3     1520.24     1590.36     11.90 o 
   4   4   3      114.68      112.44      2.10 o 
   5   4   3       91.39       95.57      2.42 o 
   6   4   3       43.78       44.68      3.23 o 
  -7   5   3        6.18        5.60      2.04 o 
  -6   5   3      434.18      434.67      5.06 o 
  -5   5   3       62.51       61.08      1.47 o 
  -4   5   3      479.85      465.00      3.30 o 
  -3   5   3      201.86      216.32      2.13 o 
  -2   5   3      708.52      719.74      4.71 o 
  -1   5   3       31.09       26.22      0.70 o 
   0   5   3     2560.27     2480.00     16.03 o 
   1   5   3        0.40        0.82      0.63 o 
   2   5   3      619.05      615.97      3.67 o 
   3   5   3       68.73       51.72      1.49 o 
   4   5   3       81.43      106.99      2.30 o 
   5   5   3        0.00        1.14      1.20 o 
   6   5   3      178.85      200.80      6.24 o 
  -7   6   3        4.08        3.81      1.11 o 
  -6   6   3       35.10       33.23      2.36 o 
  -5   6   3        6.60        6.32      0.54 o 
  -4   6   3      134.21      117.98      1.82 o 
  -3   6   3      630.84      625.46      4.46 o 
  -2   6   3      226.17      239.18      2.14 o 
  -1   6   3      491.29      490.05      3.67 o 
   0   6   3       51.32       60.41      1.28 o 
   1   6   3      195.79      190.67      1.98 o 
   2   6   3       64.25       75.90      1.49 o 
   3   6   3       93.58       90.96      1.99 o 
   4   6   3       43.90       42.95      1.93 o 
   5   6   3       22.38       22.14      1.35 o 
   6   6   3        2.64        5.04      0.84 o 
  -7   7   3       14.96       10.93      1.71 o 
  -6   7   3      146.28      151.10      3.27 o 
  -5   7   3       51.76       46.72      1.41 o 
  -4   7   3      126.93      118.96      1.88 o 
  -3   7   3        0.73        0.20      0.48 o 
  -2   7   3      873.30      927.24      6.42 o 
  -1   7   3       72.83       65.22      1.25 o 
   0   7   3     2390.84     2418.04     16.05 o 
   1   7   3      101.44       92.59      1.40 o 
   2   7   3      820.95      862.67      6.51 o 
   3   7   3      348.79      344.57      3.47 o 
   4   7   3      893.15      859.37     10.81 o 
   5   7   3       25.30       24.76      2.14 o 
   6   7   3       20.09       20.85      2.03 o 
  -7   8   3       52.74       56.39      2.62 o 
  -6   8   3        8.68        7.07      1.03 o 
  -5   8   3       31.48       32.51      2.32 o 
  -4   8   3       67.09       68.70      1.94 o 
  -3   8   3      344.82      356.01      4.16 o 
  -2   8   3      243.39      243.88      3.18 o 
  -1   8   3      145.19      152.21      2.04 o 
   0   8   3        6.41        9.21      0.77 o 
   1   8   3      829.73      841.40      6.03 o 
   2   8   3      439.36      462.38      4.74 o 
   3   8   3      204.45      209.40      2.96 o 
   4   8   3       11.26       13.87      1.14 o 
   5   8   3       42.99       34.98      2.87 o 
   6   8   3        0.99        1.09      0.88 o 
  -6   9   3      150.90      142.68      3.14 o 
  -5   9   3       70.67       65.29      2.73 o 
  -4   9   3      453.62      470.27      6.79 o 
  -3   9   3      249.10      236.51      4.31 o 
  -2   9   3      800.00      869.48     10.29 o 
  -1   9   3        9.34        7.07      0.75 o 
   0   9   3      696.16      689.38      6.84 o 
   1   9   3      634.43      629.54      7.33 o 
   2   9   3      290.49      285.34      3.45 o 
   3   9   3       14.15       13.52      1.41 o 
   4   9   3       34.47       40.91      3.83 o 
   5   9   3        0.24        0.82      0.86 o 
  -6  10   3        6.38        5.26      0.83 o 
  -5  10   3      120.18      119.06      2.71 o 
  -4  10   3       11.52       11.09      1.08 o 
  -3  10   3        8.97       10.11      0.82 o 
  -2  10   3        2.50        3.80      0.60 o 
  -1  10   3      538.66      561.04      7.76 o 
   0  10   3       61.18       56.38      1.88 o 
   1  10   3      525.16      532.73      7.16 o 
   2  10   3      196.86      179.03      2.77 o 
   3  10   3      184.64      177.88      3.58 o 
   4  10   3        6.83        6.28      0.84 o 
   5  10   3      132.10      145.75      8.71 o 
  -5  11   3       50.56       58.97      6.26 o 
  -4  11   3        4.51        5.37      0.68 o 
  -3  11   3      213.33      220.27      4.09 o 
  -2  11   3      524.40      507.39      7.26 o 
  -1  11   3      161.86      143.04      2.90 o 
   0  11   3      184.72      193.63      3.45 o 
   1  11   3      254.38      250.89      4.49 o 
   2  11   3      737.73      793.28      9.15 o 
   3  11   3        1.00        1.26      0.63 o 
   4  11   3       67.77       63.08      4.03 o 
  -5  12   3       85.03       83.80      3.00 o 
  -4  12   3       21.88       20.45      1.48 o 
  -3  12   3      136.70      137.48      3.81 o 
  -2  12   3       17.71       20.27      1.99 o 
  -1  12   3      708.19      733.69     12.50 o 
   0  12   3       84.68       87.20      3.12 o 
   1  12   3      405.91      417.87      7.92 o 
   2  12   3       18.13       14.36      1.30 o 
   3  12   3       54.68       52.52      9.12 o 
   4  12   3        1.12        0.56      0.92 o 
  -4  13   3      195.96      212.18      7.24 o 
  -3  13   3        1.54        1.60      0.81 o 
  -2  13   3       31.99       33.66      2.63 o 
  -1  13   3       77.30       67.04      6.21 o 
   0  13   3      259.70      247.32      5.60 o 
   1  13   3        4.79        4.75      1.21 o 
   2  13   3      117.12      116.21      3.11 o 
   3  13   3        6.54        9.27      1.69 o 
  -3  14   3      146.07      145.49      5.92 o 
  -2  14   3       17.61       14.06      1.78 o 
  -1  14   3      171.72      182.03      3.66 o 
   0  14   3        5.61        3.40      0.83 o 
   1  14   3       52.96       53.22      3.20 o 
   2  14   3        1.42        2.19      0.98 o 
  -2  15   3       49.67       43.04      5.10 o 
  -1  15   3       18.79       15.44      1.91 o 
   0  15   3       79.03       78.48      4.21 o 
   1  15   3        0.08        1.39      0.69 o 
  -8   0   4       56.16       61.03      3.94 o 
  -6   0   4      198.27      189.34      4.22 o 
  -4   0   4      448.14      435.30      5.38 o 
  -2   0   4     1908.16     1930.64      8.47 o 
   0   0   4     2699.65     2746.41     22.53 o 
   2   0   4     1592.74     1580.82     20.27 o 
   4   0   4      347.17      312.02      5.61 o 
   6   0   4        8.73        6.72      1.34 o 
  -8   1   4       16.69       15.32      1.50 o 
  -7   1   4      185.55      192.05      3.43 o 
  -6   1   4        0.67        0.79      0.34 o 
  -5   1   4      971.03      977.12      8.44 o 
  -4   1   4      290.96      309.56      2.98 o 
  -3   1   4     1020.53     1034.29      6.37 o 
  -2   1   4      107.78      120.79      1.24 o 
   0   1   4       72.66       71.15      1.01 o 
   1   1   4      490.94      476.29      2.65 o 
   2   1   4       73.29       69.26      1.27 o 
   3   1   4      136.89      127.80      3.16 o 
   4   1   4      170.62      157.76      3.26 o 
   5   1   4      153.26      152.83      3.31 o 
   6   1   4       21.29       19.87      2.01 o 
  -8   2   4       22.05       20.09      1.90 o 
  -7   2   4       42.60       37.14      3.09 o 
  -6   2   4        9.20        8.42      0.78 o 
  -5   2   4       17.69       18.56      1.21 o 
  -4   2   4      909.95      900.06      6.93 o 
  -3   2   4      122.25      119.42      1.51 o 
  -2   2   4     1550.25     1526.97      8.41 o 
  -1   2   4     1654.80     1633.10      7.91 o 
   0   2   4       92.91       93.35      1.06 o 
   1   2   4      152.49      178.85      1.50 o 
   2   2   4      269.89      249.49      2.63 o 
   3   2   4        0.03        0.58      0.30 o 
   4   2   4     1339.92     1399.45     15.50 o 
   5   2   4        0.22        0.16      0.73 o 
   6   2   4      291.09      315.74      5.45 o 
  -7   3   4        2.26        3.43      0.86 o 
  -6   3   4      101.91       95.30      2.09 o 
  -5   3   4      300.72      303.21      8.77 o 
  -4   3   4      192.95      214.13      2.59 o 
  -3   3   4     1600.36     1625.35      8.82 o 
  -2   3   4      777.27      804.36      6.55 o 
  -1   3   4     1309.66     1285.87      5.00 o 
   0   3   4      456.56      460.72      2.58 o 
   1   3   4       70.46       41.91      0.85 o 
   2   3   4       32.80       39.74      0.88 o 
   3   3   4      122.66      130.48      1.98 o 
   4   3   4        0.06        0.76      0.36 o 
   5   3   4       89.29       82.11      6.38 o 
   6   3   4        5.24        8.24      1.04 o 
  -7   4   4      132.42      129.91      3.21 o 
  -6   4   4      526.53      570.33     18.93 o 
  -5   4   4       31.76       27.70      1.05 o 
  -4   4   4     1646.24     1707.37     12.72 o 
  -3   4   4      136.66      146.03      1.73 o 
  -2   4   4     2336.23     2323.17     12.62 o 
  -1   4   4       96.11       99.01      1.49 o 
   0   4   4     1112.06     1103.89      6.42 o 
   1   4   4      822.15      907.13      5.89 o 
   2   4   4      295.50      259.73      2.38 o 
   3   4   4      144.01      138.68      2.03 o 
   4   4   4      195.54      199.64      3.11 o 
   5   4   4       10.94        8.71      1.03 o 
   6   4   4       88.23       87.27      4.25 o 
  -7   5   4      166.32      158.30      3.35 o 
  -6   5   4       42.65       36.70      2.16 o 
  -5   5   4       55.96       50.65      1.34 o 
  -4   5   4        3.28        2.61      0.44 o 
  -3   5   4      453.86      441.34      3.61 o 
  -2   5   4       19.62       27.20      0.93 o 
  -1   5   4      326.55      304.21      2.23 o 
   0   5   4        0.37       -0.05      0.39 o 
   1   5   4     1173.26     1178.25      8.66 o 
   2   5   4      170.98      175.70      2.06 o 
   3   5   4      400.51      420.70      4.77 o 
   4   5   4      282.81      262.58      3.01 o 
   5   5   4       93.88      107.10      3.24 o 
   6   5   4       29.83       33.94      2.95 o 
  -7   6   4       10.55        7.64      1.70 o 
  -6   6   4      170.35      181.17      6.31 o 
  -5   6   4       56.03       59.16      1.46 o 
  -4   6   4      113.14      123.56      1.77 o 
  -3   6   4       23.32       28.64      1.28 o 
  -2   6   4       94.87       76.84      1.53 o 
  -1   6   4     1305.58     1420.78      6.70 o 
   0   6   4     1765.76     1834.17     11.03 o 
   1   6   4      106.27      104.93      1.51 o 
   2   6   4      639.82      641.91      5.04 o 
   3   6   4       17.48       16.18      1.41 o 
   4   6   4       42.45       46.44      2.14 o 
   5   6   4        8.84        8.61      1.05 o 
   6   6   4       15.17       12.42      1.81 o 
  -7   7   4       54.38       52.81      3.74 o 
  -6   7   4       60.20       57.25      2.73 o 
  -5   7   4      253.55      253.98      3.66 o 
  -4   7   4      118.68      111.26      1.75 o 
  -3   7   4      459.16      470.58      6.92 o 
  -2   7   4       10.03        9.55      0.55 o 
  -1   7   4      494.70      520.53      3.87 o 
   0   7   4        2.49        1.60      0.45 o 
   1   7   4     1465.37     1451.82      9.55 o 
   2   7   4       87.70       78.83      1.43 o 
   3   7   4      913.82      880.35     10.46 o 
   4   7   4        0.02        0.90      0.60 o 
   5   7   4      124.65      128.38      3.25 o 
  -7   8   4       73.05       73.57      4.42 o 
  -6   8   4       91.41       91.64      2.74 o 
  -5   8   4       19.25       15.56      1.22 o 
  -4   8   4      959.31      978.25     15.07 o 
  -3   8   4       66.30       63.37      2.35 o 
  -2   8   4      232.26      220.21      2.67 o 
  -1   8   4       48.02       64.73      1.67 o 
   0   8   4      460.39      473.22      4.29 o 
   1   8   4       16.38       17.22      1.18 o 
   2   8   4       10.83       11.94      1.07 o 
   3   8   4      111.33      114.90      2.42 o 
   4   8   4      142.83      142.63      2.96 o 
   5   8   4       26.62       24.93      2.90 o 
  -6   9   4       80.00       78.67      4.51 o 
  -5   9   4       12.12       11.92      1.06 o 
  -4   9   4       26.43       26.40      1.34 o 
  -3   9   4      153.48      160.05      2.83 o 
  -2   9   4      131.17      118.94      2.06 o 
  -1   9   4      453.22      471.33      5.65 o 
   0   9   4      183.17      186.31      2.34 o 
   1   9   4       28.82       26.24      1.50 o 
   2   9   4        0.57        1.56      0.48 o 
   3   9   4      391.54      403.03      7.26 o 
   4   9   4       25.97       17.76      1.75 o 
   5   9   4      127.97      120.80      5.59 o 
  -6  10   4       55.90       49.71      3.92 o 
  -5  10   4       10.69        8.77      1.29 o 
  -4  10   4       71.87       69.95      2.31 o 
  -3  10   4       57.96       58.93      2.01 o 
  -2  10   4      136.21      135.11      3.91 o 
  -1  10   4      110.29      102.81      2.10 o 
   0  10   4      177.98      184.98      3.33 o 
   1  10   4       66.58       69.09      2.06 o 
   2  10   4      868.99      936.57     14.16 o 
   3  10   4        8.92        7.85      1.12 o 
   4  10   4      270.95      294.61      5.30 o 
  -5  11   4       67.02       60.94      3.88 o 
  -4  11   4        1.72        1.63      0.51 o 
  -3  11   4        3.58        4.22      0.68 o 
  -2  11   4        0.46        1.51      0.68 o 
  -1  11   4      248.73      255.49      4.98 o 
   0  11   4        0.05        0.69      0.63 o 
   1  11   4      739.54      778.23      9.52 o 
   2  11   4        1.56        1.05      0.43 o 
   3  11   4       71.35       71.23      2.71 o 
   4  11   4       19.35       18.13      1.93 o 
  -5  12   4        1.21        2.96      1.21 o 
  -4  12   4       20.34       20.21      1.55 o 
  -3  12   4        0.24        0.88      0.74 o 
  -2  12   4      196.65      204.26      3.94 o 
  -1  12   4       18.18       20.25      2.07 o 
   0  12   4      327.12      338.50      5.16 o 
   1  12   4       57.53       55.68      3.17 o 
   2  12   4      310.11      323.28      7.02 o 
   3  12   4        1.50        0.52      1.10 o 
  -4  13   4       24.88       21.26      2.36 o 
  -3  13   4       69.41       66.33      2.53 o 
  -2  13   4        0.13        0.95      0.64 o 
  -1  13   4       97.06       98.12      6.25 o 
   0  13   4        3.63        3.40      0.78 o 
   1  13   4       74.45       70.73      3.00 o 
   2  13   4       17.41       18.53      1.90 o 
   3  13   4       97.18      109.06      5.56 o 
  -3  14   4       18.21       18.27      1.76 o 
  -2  14   4       54.66       49.85      3.27 o 
  -1  14   4        0.45        1.32      1.24 o 
   0  14   4       22.04       18.75      1.86 o 
   1  14   4        4.67        3.58      0.87 o 
   2  14   4       90.20       90.47      7.49 o 
  -2  15   4       37.79       42.60      2.75 o 
  -1  15   4      101.65      112.33      8.31 o 
   0  15   4       13.89       12.54      1.74 o 
  -7   0   5      150.46      155.33      4.37 o 
  -5   0   5       26.31       21.50      1.79 o 
  -3   0   5      147.34      127.05      2.13 o 
  -1   0   5        3.81        4.63      5.51 o 
   1   0   5      792.51      788.87     10.80 o 
   3   0   5      335.81      332.26      3.73 o 
   5   0   5       15.46       19.42      2.16 o 
  -8   1   5       39.45       34.87      3.07 o 
  -7   1   5        0.00        1.23      0.66 o 
  -6   1   5      170.07      171.48      2.73 o 
  -5   1   5       75.03       76.01      1.77 o 
  -4   1   5      388.82      368.90      3.32 o 
  -3   1   5      320.60      333.29      2.46 o 
  -2   1   5     6874.76     6858.64     28.05 o 
  -1   1   5      710.47      771.92      5.80 o 
   0   1   5     2765.73     2814.89     37.20 o 
   1   1   5       42.46       47.55      1.50 o 
   2   1   5      895.34      910.42     10.37 o 
   3   1   5      243.75      253.10      6.93 o 
   4   1   5      442.23      461.10      6.47 o 
   5   1   5       76.58       73.21      3.02 o 
   6   1   5       65.62       58.39      3.46 o 
  -8   2   5       13.26        9.30      1.33 o 
  -7   2   5       56.11       52.06      2.38 o 
  -6   2   5      239.54      244.73      3.89 o 
  -5   2   5      326.54      339.64      3.74 o 
  -4   2   5      342.32      348.46      3.34 o 
  -3   2   5      720.70      738.22      9.28 o 
  -2   2   5      500.67      512.28      5.11 o 
  -1   2   5     1864.16     1879.21     14.82 o 
   0   2   5       10.42        4.83      0.45 o 
   1   2   5     2172.57     2269.65      9.44 o 
   2   2   5      354.28      339.07      3.04 o 
   3   2   5      451.85      433.06      6.87 o 
   4   2   5      307.56      307.93      6.05 o 
   5   2   5      118.24      124.70      3.11 o 
   6   2   5       16.46       21.49      2.02 o 
  -7   3   5        7.79        8.36      1.03 o 
  -6   3   5      112.42      108.51      1.91 o 
  -5   3   5        7.93        7.61      0.71 o 
  -4   3   5      464.24      497.08     11.77 o 
  -3   3   5       77.67       85.31      1.28 o 
  -2   3   5      247.26      227.81      1.90 o 
  -1   3   5      209.07      210.59      1.68 o 
   0   3   5      694.00      708.89      4.66 o 
   1   3   5       14.01       14.88      0.93 o 
   2   3   5      597.15      564.10      4.24 o 
   3   3   5       23.85       25.40      1.25 o 
   4   3   5      181.75      188.11      5.69 o 
   5   3   5        0.00        0.44      1.00 o 
   6   3   5       19.14       18.66      1.82 o 
  -7   4   5      308.18      303.17      5.05 o 
  -6   4   5       14.52       12.01      0.91 o 
  -5   4   5      380.04      403.41      7.17 o 
  -4   4   5        5.97        8.04      0.69 o 
  -3   4   5     1275.82     1326.03      8.55 o 
  -2   4   5     1205.91     1281.82      6.52 o 
  -1   4   5     1553.26     1529.44      7.63 o 
   0   4   5      129.91      136.52      1.41 o 
   1   4   5        2.70        8.19      0.67 o 
   2   4   5      206.55      209.93      2.38 o 
   3   4   5      238.78      237.81      4.23 o 
   4   4   5      156.45      144.00      2.50 o 
   5   4   5       67.26       67.35      3.53 o 
   6   4   5        0.92        0.88      1.36 o 
  -7   5   5       12.33       11.69      1.42 o 
  -6   5   5       36.19       38.51      2.31 o 
  -5   5   5        0.46        0.24      0.45 o 
  -4   5   5      445.13      461.41      6.41 o 
  -3   5   5      180.50      174.24      1.87 o 
  -2   5   5       27.26       21.90      0.83 o 
  -1   5   5        0.25        0.14      0.54 o 
   0   5   5     1063.87     1132.41      9.10 o 
   1   5   5      100.26      103.04      2.04 o 
   2   5   5      310.81      312.04      3.27 o 
   3   5   5       12.50       11.05      1.02 o 
   4   5   5        5.67        4.63      0.58 o 
   5   5   5        5.26        4.12      0.94 o 
   6   5   5      134.99      150.62      6.36 o 
  -7   6   5      112.35      120.88      5.64 o 
  -6   6   5        4.78        4.82      0.68 o 
  -5   6   5        0.90        1.36      0.51 o 
  -4   6   5       44.45       44.92      3.14 o 
  -3   6   5      324.01      318.68      2.92 o 
  -2   6   5       47.66       60.74      1.29 o 
  -1   6   5     1295.90     1308.78      8.29 o 
   0   6   5        0.11        0.45      0.44 o 
   1   6   5     1466.46     1521.93     13.15 o 
   2   6   5       75.64       78.03      1.69 o 
   3   6   5     1151.61     1162.69      8.06 o 
   4   6   5        5.18        3.59      0.57 o 
   5   6   5      133.40      130.45      3.70 o 
  -7   7   5       10.59        9.42      2.17 o 
  -6   7   5      106.24       99.54      2.46 o 
  -5   7   5      111.64      107.88      1.99 o 
  -4   7   5      382.82      371.70      4.23 o 
  -3   7   5       10.89       16.72      1.88 o 
  -2   7   5      330.72      322.88      3.16 o 
  -1   7   5        6.27        5.29      0.47 o 
   0   7   5      467.49      450.24      3.77 o 
   1   7   5       29.80       31.36      1.32 o 
   2   7   5      126.09      121.42      1.93 o 
   3   7   5        3.29        1.58      0.62 o 
   4   7   5      161.21      149.41      2.69 o 
   5   7   5        3.20        3.31      1.17 o 
  -6   8   5        0.05        1.51      0.85 o 
  -5   8   5      470.07      499.49      5.65 o 
  -4   8   5      208.10      203.17      3.31 o 
  -3   8   5      221.25      212.31      3.38 o 
  -2   8   5       27.55       27.56      1.36 o 
  -1   8   5      142.81      142.04      2.45 o 
   0   8   5      506.34      506.94      3.72 o 
   1   8   5        8.60       10.15      0.80 o 
   2   8   5      208.63      200.72      2.57 o 
   3   8   5      232.82      240.54      4.49 o 
   4   8   5        0.76        0.79      0.59 o 
   5   8   5       45.23       36.96      3.47 o 
  -6   9   5      131.93      129.38      5.25 o 
  -5   9   5       12.08       10.97      1.26 o 
  -4   9   5      102.82      100.57      2.02 o 
  -3   9   5       34.19       34.68      2.29 o 
  -2   9   5        4.55        4.29      0.57 o 
  -1   9   5      238.80      239.91      2.35 o 
   0   9   5       18.09       20.51      1.91 o 
   1   9   5        4.53        4.71      0.53 o 
   2   9   5      318.49      317.76      5.77 o 
   3   9   5       58.38       57.92      2.78 o 
   4   9   5      110.96      112.15      2.84 o 
  -6  10   5       39.64       32.63      5.61 o 
  -5  10   5      143.38      137.35      3.94 o 
  -4  10   5       70.35       71.92      2.40 o 
  -3  10   5      462.00      456.05      7.84 o 
  -2  10   5        5.30        4.46      0.60 o 
  -1  10   5      227.31      235.55      5.48 o 
   0  10   5       23.57       21.71      1.41 o 
   1  10   5     1044.08     1108.74     17.58 o 
   2  10   5        3.25        3.34      0.42 o 
   3  10   5      177.89      186.15      3.61 o 
   4  10   5       38.55       41.37      3.47 o 
  -5  11   5        0.26        1.03      0.92 o 
  -4  11   5        1.14        0.48      0.66 o 
  -3  11   5       34.56       32.21      1.79 o 
  -2  11   5      324.38      330.40      5.52 o 
  -1  11   5        0.23        1.15      0.65 o 
   0  11   5       35.31       37.58      2.75 o 
   1  11   5        0.84        0.27      0.78 o 
   2  11   5       46.13       41.00      2.83 o 
   3  11   5        0.24       -0.06      0.48 o 
   4  11   5      128.30      125.10      4.33 o 
  -5  12   5      176.99      179.03      5.00 o 
  -4  12   5        4.95        4.67      0.71 o 
  -3  12   5        7.63        6.70      1.04 o 
  -2  12   5       18.13       14.23      1.46 o 
  -1  12   5        9.99       12.27      1.29 o 
   0  12   5       70.66       70.94      4.17 o 
   1  12   5      122.80      122.58      2.76 o 
   2  12   5        0.54        1.83      0.99 o 
   3  12   5       13.50        9.45      1.47 o 
  -4  13   5      171.81      156.42      3.87 o 
  -3  13   5        0.00        0.11      0.71 o 
  -2  13   5      184.08      206.42      4.23 o 
  -1  13   5       24.91       22.59      2.47 o 
   0  13   5      135.03      127.36      3.36 o 
   1  13   5       31.55       28.81      2.86 o 
   2  13   5      155.88      155.60      5.47 o 
  -3  14   5       16.81       12.02      1.33 o 
  -2  14   5       13.52       12.37      1.66 o 
  -1  14   5       91.72       81.14      6.29 o 
   0  14   5        8.66       10.51      1.26 o 
   1  14   5        5.46        4.25      1.15 o 
  -8   0   6      101.81       97.59      6.01 o 
  -6   0   6      142.02      139.68      4.18 o 
  -4   0   6       37.02       37.00      2.94 o 
  -2   0   6      311.40      348.48      5.10 o 
   0   0   6      804.55      742.81      7.00 o 
   2   0   6      641.26      616.13     10.33 o 
   4   0   6      195.30      189.16      9.57 o 
   6   0   6        3.70        4.68      1.35 o 
  -8   1   6        6.99        4.76      1.54 o 
  -7   1   6       57.29       52.49      2.47 o 
  -6   1   6       18.99       17.43      1.18 o 
  -5   1   6        9.44        9.42      0.65 o 
  -4   1   6        6.40        7.47      0.55 o 
  -3   1   6      121.67      126.12      1.60 o 
  -2   1   6      958.54     1055.36      8.25 o 
  -1   1   6     1057.36     1017.39     15.13 o 
   0   1   6      129.07      125.86      1.27 o 
   1   1   6     2022.55     2107.71     12.49 o 
   2   1   6        2.12        2.28      0.59 o 
   3   1   6      363.85      356.02      5.55 o 
   4   1   6        0.18        0.04      1.09 o 
   5   1   6       28.20       32.58      2.83 o 
   6   1   6        3.67        3.22      0.68 o 
  -7   2   6        1.66        2.05      0.74 o 
  -6   2   6      167.28      171.80      2.41 o 
  -5   2   6        0.17        1.10      0.70 o 
  -4   2   6      397.23      406.43      3.22 o 
  -3   2   6       88.88       78.52      1.71 o 
  -2   2   6     3897.03     4058.04     28.68 o 
  -1   2   6      170.72      158.16      1.04 o 
   0   2   6     2340.94     2374.57     13.43 o 
   1   2   6       31.50       28.53      1.09 o 
   2   2   6      550.78      572.72      5.41 o 
   3   2   6       24.92       22.90      1.18 o 
   4   2   6      210.49      211.19      4.57 o 
   5   2   6       12.47       13.11      1.55 o 
  -7   3   6        7.44        7.45      1.10 o 
  -6   3   6        1.25        1.53      0.56 o 
  -5   3   6      266.57      272.15      3.60 o 
  -4   3   6        2.31        2.38      0.49 o 
  -3   3   6      479.29      503.33      3.94 o 
  -2   3   6      303.56      297.07      3.05 o 
  -1   3   6      235.15      219.47      1.58 o 
   0   3   6        0.51        0.85      0.37 o 
   1   3   6       19.92       16.62      0.95 o 
   2   3   6        4.00        3.67      0.50 o 
   3   3   6      260.90      258.16      3.51 o 
   4   3   6       45.85       39.87      2.70 o 
   5   3   6      250.84      258.99      5.52 o 
  -7   4   6        1.92        2.66      0.71 o 
  -6   4   6       28.51       23.89      2.49 o 
  -5   4   6        1.45        2.20      0.53 o 
  -4   4   6      182.11      186.24      2.46 o 
  -3   4   6      242.09      261.69      3.23 o 
  -2   4   6      265.71      260.72      2.70 o 
  -1   4   6      178.94      166.54      2.11 o 
   0   4   6      409.67      399.70      4.68 o 
   1   4   6      123.91      130.73      2.37 o 
   2   4   6      425.95      468.66      5.22 o 
   3   4   6        3.28        2.28      0.45 o 
   4   4   6      162.38      151.97      4.41 o 
   5   4   6       23.91       27.92      2.65 o 
  -7   5   6      309.42      310.95      4.38 o 
  -6   5   6       48.80       44.40      1.36 o 
  -5   5   6       52.90       55.73      1.66 o 
  -4   5   6        0.56        1.42      0.60 o 
  -3   5   6      260.23      277.62      3.51 o 
  -2   5   6       19.34       15.84      0.94 o 
  -1   5   6      796.73      780.91      6.19 o 
   0   5   6       42.52       38.18      1.08 o 
   1   5   6      841.56      915.06      7.41 o 
   2   5   6      527.63      529.31      5.18 o 
   3   5   6      173.59      179.98      2.60 o 
   4   5   6       65.28       73.85      4.32 o 
   5   5   6       47.85       51.02      3.80 o 
  -7   6   6        1.13        1.85      0.77 o 
  -6   6   6      130.88      135.10      2.37 o 
  -5   6   6       13.98       13.24      0.91 o 
  -4   6   6      330.60      348.34      4.76 o 
  -3   6   6       84.67       84.23      1.68 o 
  -2   6   6      118.32      113.29      1.63 o 
  -1   6   6      140.47      128.93      1.77 o 
   0   6   6      542.00      552.25      4.61 o 
   1   6   6       16.44       15.52      0.97 o 
   2   6   6      463.09      458.75      4.08 o 
   3   6   6      156.79      132.40      2.54 o 
   4   6   6       97.55      108.91      3.12 o 
   5   6   6        8.30        7.24      1.14 o 
  -7   7   6       69.18       61.79      3.46 o 
  -6   7   6        0.72        2.56      1.06 o 
  -5   7   6      440.86      467.37      7.06 o 
  -4   7   6       29.41       31.38      1.33 o 
  -3   7   6      358.71      369.45      4.62 o 
  -2   7   6        3.86        4.79      1.27 o 
  -1   7   6      811.45      836.27      5.04 o 
   0   7   6      134.26      132.21      1.96 o 
   1   7   6      505.56      552.65      5.35 o 
   2   7   6       22.89       17.90      0.94 o 
   3   7   6      280.50      259.54      3.91 o 
   4   7   6        0.72       -0.04      0.49 o 
   5   7   6       35.50       28.58      2.82 o 
  -6   8   6        5.59        5.45      1.10 o 
  -5   8   6       34.07       30.59      1.95 o 
  -4   8   6      109.60      109.48      2.09 o 
  -3   8   6        0.66        0.38      0.75 o 
  -2   8   6       65.42       63.76      2.07 o 
  -1   8   6        4.97        3.44      0.48 o 
   0   8   6       26.88       25.37      1.27 o 
   1   8   6        5.35        5.77      0.58 o 
   2   8   6       45.41       39.81      1.79 o 
   3   8   6      203.17      192.15      3.85 o 
   4   8   6       54.09       51.47      2.20 o 
  -6   9   6        0.40        1.31      1.01 o 
  -5   9   6      297.78      295.76      5.21 o 
  -4   9   6       17.43       16.85      1.24 o 
  -3   9   6      485.75      510.41      7.20 o 
  -2   9   6      119.03      111.30      2.12 o 
  -1   9   6      317.61      312.35      4.05 o 
   0   9   6       12.03        9.85      0.83 o 
   1   9   6       21.32       18.37      1.25 o 
   2   9   6       71.65       61.13      3.05 o 
   3   9   6      139.03      143.33      3.49 o 
   4   9   6        7.72        7.59      1.57 o 
  -6  10   6       78.61       64.30      8.02 o 
  -5  10   6        9.72        8.21      1.05 o 
  -4  10   6      395.85      404.75      4.53 o 
  -3  10   6        0.89        1.82      0.69 o 
  -2  10   6      416.70      404.18      6.69 o 
  -1  10   6        0.99        0.58      0.55 o 
   0  10   6      564.55      571.91     12.61 o 
   1  10   6        1.15        1.93      0.52 o 
   2  10   6      117.50      109.05      3.01 o 
   3  10   6        0.60        0.67      0.69 o 
   4  10   6       93.35       76.91      6.86 o 
  -5  11   6       35.63       28.73      2.62 o 
  -4  11   6       24.78       23.30      1.42 o 
  -3  11   6       93.96       87.08      2.50 o 
  -2  11   6       55.31       47.70      2.31 o 
  -1  11   6        5.03        5.46      0.71 o 
   0  11   6       19.98       22.76      1.77 o 
   1  11   6      295.62      290.06      5.39 o 
   2  11   6        1.98        0.64      0.77 o 
   3  11   6       47.72       45.75      3.37 o 
  -4  12   6       20.68       23.43      2.58 o 
  -3  12   6       38.48       31.72      3.32 o 
  -2  12   6       59.47       63.20      3.54 o 
  -1  12   6        0.02        0.91      0.73 o 
   0  12   6       37.35       41.21      3.36 o 
   1  12   6        0.93        1.60      0.77 o 
   2  12   6       53.19       48.91      3.33 o 
  -4  13   6        7.60        6.17      1.69 o 
  -3  13   6      101.79      100.84      3.64 o 
  -2  13   6       38.53       33.43      3.27 o 
  -1  13   6      127.66      124.40      3.37 o 
   0  13   6        8.29        7.72      1.07 o 
   1  13   6       94.60       90.06      4.62 o 
   2  13   6       39.46       33.89      5.15 o 
  -2  14   6      225.48      223.55      6.52 o 
  -1  14   6        9.79        8.57      1.27 o 
   0  14   6       44.48       44.17      4.14 o 
  -7   0   7       62.81       58.43      5.77 o 
  -5   0   7       47.80       37.34      3.84 o 
  -3   0   7      238.73      237.25      4.85 o 
  -1   0   7      461.27      471.50      6.75 o 
   1   0   7     1090.82     1092.14     11.05 o 
   3   0   7      396.00      383.40      7.25 o 
   5   0   7      172.09      179.18      6.70 o 
  -7   1   7        1.12        2.80      0.97 o 
  -6   1   7      258.20      255.60      3.88 o 
  -5   1   7        0.21        0.41      0.49 o 
  -4   1   7       17.86       17.81      0.92 o 
  -3   1   7        7.42        7.43      1.09 o 
  -2   1   7       44.65       47.88      3.23 o 
  -1   1   7        4.15        4.36      0.49 o 
   0   1   7      807.73      808.96      5.35 o 
   1   1   7       76.36       77.12      2.91 o 
   2   1   7      156.05      159.03      2.37 o 
   3   1   7     1005.40     1013.30     17.51 o 
   4   1   7      226.90      224.62      5.06 o 
   5   1   7       31.66       36.90      3.13 o 
  -7   2   7       76.99       66.81      6.38 o 
  -6   2   7       58.84       57.17      3.26 o 
  -5   2   7      411.03      427.86      7.36 o 
  -4   2   7        0.49        1.51      0.71 o 
  -3   2   7      636.02      668.26     10.56 o 
  -2   2   7      560.25      566.86      6.38 o 
  -1   2   7       23.12       23.56      1.26 o 
   0   2   7       47.47       36.59      1.23 o 
   1   2   7      888.20      907.98      5.91 o 
   2   2   7        9.96        9.07      0.73 o 
   3   2   7      322.90      322.41     18.73 o 
   4   2   7       25.08       23.31      1.81 o 
   5   2   7       49.85       48.26      2.66 o 
  -7   3   7       79.60       69.46      3.68 o 
  -6   3   7      125.59      122.17      3.00 o 
  -5   3   7        3.70        3.64      0.65 o 
  -4   3   7      193.01      200.00      5.02 o 
  -3   3   7      368.99      373.52      4.08 o 
  -2   3   7      604.32      642.80      5.48 o 
  -1   3   7      325.82      307.74      3.36 o 
   0   3   7       45.30       35.07      1.23 o 
   1   3   7       26.24       24.27      1.22 o 
   2   3   7      227.62      233.58      3.09 o 
   3   3   7        4.56        5.20      0.60 o 
   4   3   7      116.56      119.58      7.55 o 
   5   3   7       34.36       34.77      2.63 o 
  -7   4   7       88.38       79.80      7.66 o 
  -6   4   7       45.73       46.13      1.77 o 
  -5   4   7      137.80      135.20      2.55 o 
  -4   4   7       55.29       58.65      1.79 o 
  -3   4   7       16.06       16.08      0.96 o 
  -2   4   7        2.18        1.85      0.62 o 
  -1   4   7      669.47      688.97      5.40 o 
   0   4   7      147.05      139.42      1.65 o 
   1   4   7      268.30      275.73      3.34 o 
   2   4   7       26.04       22.73      1.34 o 
   3   4   7      418.69      432.81      7.31 o 
   4   4   7        5.48        3.25      0.85 o 
   5   4   7      165.60      174.08      4.38 o 
  -7   5   7       13.15       11.41      1.67 o 
  -6   5   7        0.76        1.02      0.56 o 
  -5   5   7      419.60      431.93      6.49 o 
  -4   5   7      513.97      553.80     10.91 o 
  -3   5   7       33.78       30.94      1.71 o 
  -2   5   7       46.76       40.93      2.21 o 
  -1   5   7      239.55      247.11      2.64 o 
   0   5   7      478.00      479.83      3.69 o 
   1   5   7       94.84      100.62      1.82 o 
   2   5   7      483.60      510.02      6.10 o 
   3   5   7        0.07       -0.01      0.84 o 
   4   5   7       32.07       32.84      2.20 o 
   5   5   7        5.26        5.89      1.32 o 
  -7   6   7       91.65       77.17      8.78 o 
  -6   6   7        2.22        1.90      0.67 o 
  -5   6   7      140.65      144.09      3.07 o 
  -4   6   7        0.14        1.08      0.51 o 
  -3   6   7      226.95      241.13      2.84 o 
  -2   6   7        1.94        2.45      0.38 o 
  -1   6   7      855.72      887.81      8.22 o 
   0   6   7       53.50       48.66      1.70 o 
   1   6   7       16.36       17.81      0.95 o 
   2   6   7       51.53       45.61      2.37 o 
   3   6   7        4.23        3.97      0.62 o 
   4   6   7        0.00       -0.22      0.88 o 
  -6   7   7      107.55      108.08      2.67 o 
  -5   7   7      285.94      293.38      3.53 o 
  -4   7   7      148.34      154.00      2.90 o 
  -3   7   7        0.07        0.59      0.35 o 
  -2   7   7      708.38      754.14     10.04 o 
  -1   7   7        0.07       -0.52      0.52 o 
   0   7   7      409.82      410.91      4.44 o 
   1   7   7        2.73        1.61      0.79 o 
   2   7   7      512.62      537.06      8.59 o 
   3   7   7        3.50        3.45      0.69 o 
   4   7   7      133.53      129.92      3.59 o 
  -6   8   7       15.84       12.49      1.40 o 
  -5   8   7      122.38      120.19      2.81 o 
  -4   8   7       56.72       51.11      2.13 o 
  -3   8   7      151.17      157.86      3.00 o 
  -2   8   7       56.04       53.00      1.83 o 
  -1   8   7       78.11       70.61      1.76 o 
   0   8   7      114.61      109.62      1.98 o 
   1   8   7       85.09       85.34      2.17 o 
   2   8   7       16.62       17.35      1.30 o 
   3   8   7       46.52       47.54      2.19 o 
   4   8   7        3.71        2.69      0.89 o 
  -6   9   7       56.71       53.43      3.44 o 
  -5   9   7       30.12       27.06      1.79 o 
  -4   9   7      335.78      349.07      5.44 o 
  -3   9   7        9.45        9.50      0.92 o 
  -2   9   7      367.32      360.10      5.80 o 
  -1   9   7        3.72        3.73      0.53 o 
   0   9   7       54.31       50.91      1.71 o 
   1   9   7      235.69      246.45      3.37 o 
   2   9   7       48.94       47.81      2.95 o 
   3   9   7        0.96        1.26      0.59 o 
  -5  10   7      112.06      108.03      2.67 o 
  -4  10   7        0.11        1.30      0.96 o 
  -3  10   7      408.97      419.97      9.53 o 
  -2  10   7       45.88       40.30      1.76 o 
  -1  10   7      134.32      136.38      3.00 o 
   0  10   7       83.18       81.51      2.25 o 
   1  10   7      177.04      180.62      3.90 o 
   2  10   7        0.48        0.12      0.59 o 
   3  10   7       41.48       32.77      2.89 o 
  -5  11   7        4.32        2.75      0.83 o 
  -4  11   7       38.01       38.55      3.12 o 
  -3  11   7        3.93        5.01      0.84 o 
  -2  11   7      186.23      185.83      3.24 o 
  -1  11   7        4.61        3.79      1.07 o 
   0  11   7      445.02      473.83      4.98 o 
   1  11   7       28.70       28.93      2.42 o 
   2  11   7        3.65        4.53      1.60 o 
  -4  12   7       47.01       37.69      4.20 o 
  -3  12   7      178.04      193.72      4.61 o 
  -2  12   7        5.78        4.67      1.14 o 
  -1  12   7      107.29       97.15      6.22 o 
   0  12   7        0.00       -0.46      0.86 o 
   1  12   7      176.12      189.02      4.08 o 
   2  12   7       12.73       13.88      1.49 o 
  -3  13   7        7.01        4.89      1.26 o 
  -2  13   7       95.09       96.70      6.89 o 
  -1  13   7       66.19       69.52      7.58 o 
   0  13   7       22.74       25.37      2.23 o 
   1  13   7       12.50       10.23      1.80 o 
  -6   0   8       30.40       35.29      3.83 o 
  -4   0   8      248.66      255.49      5.90 o 
  -2   0   8       94.03      106.07      3.75 o 
   0   0   8      425.61      436.63      5.09 o 
   2   0   8      373.18      389.26      8.23 o 
   4   0   8        3.03        3.46      1.04 o 
  -7   1   8      234.10      238.21      8.70 o 
  -6   1   8        0.22        0.19      0.70 o 
  -5   1   8      347.37      367.90      4.78 o 
  -4   1   8        8.98        9.05      1.17 o 
  -3   1   8      218.60      235.45      3.91 o 
  -2   1   8       33.77       38.53      1.69 o 
  -1   1   8      225.38      251.84      4.38 o 
   0   1   8      130.87      141.54      2.85 o 
   1   1   8      149.31      145.54      2.34 o 
   2   1   8      420.82      421.26      4.45 o 
   3   1   8      531.76      534.35      7.10 o 
   4   1   8        0.06        0.14      0.78 o 
   5   1   8       38.48       32.45      2.59 o 
  -7   2   8       12.33       10.50      1.44 o 
  -6   2   8      225.12      217.97      5.27 o 
  -5   2   8        0.76        0.65      0.72 o 
  -4   2   8      119.30      125.88      3.25 o 
  -3   2   8      524.49      547.39     11.76 o 
  -2   2   8      214.18      232.92      4.31 o 
  -1   2   8       17.25       22.59      1.79 o 
   0   2   8       69.56       62.26      1.44 o 
   1   2   8        5.88        8.55      0.70 o 
   2   2   8       16.33       15.73      0.99 o 
   3   2   8        6.58        6.43      0.93 o 
   4   2   8      172.66      163.10      3.82 o 
  -7   3   8       38.65       37.20      3.74 o 
  -6   3   8        3.93        4.82      0.79 o 
  -5   3   8       87.74       87.09      2.99 o 
  -4   3   8        0.33        1.30      1.00 o 
  -3   3   8      955.76     1015.63     10.78 o 
  -2   3   8       18.50       16.86      1.52 o 
  -1   3   8      343.83      342.79      3.19 o 
   0   3   8       89.37       96.31      1.69 o 
   1   3   8      333.52      332.83      4.46 o 
   2   3   8        1.03        1.18      0.57 o 
   3   3   8       19.20       20.93      1.61 o 
   4   3   8        0.01        1.55      0.83 o 
  -7   4   8        0.41        0.87      1.09 o 
  -6   4   8       84.00       79.21      4.15 o 
  -5   4   8       21.13       20.16      2.09 o 
  -4   4   8      281.49      281.59      4.99 o 
  -3   4   8        5.37        4.92      0.98 o 
  -2   4   8      357.06      349.76      4.58 o 
  -1   4   8       53.87       53.83      1.82 o 
   0   4   8       36.91       31.41      1.18 o 
   1   4   8        0.08        0.70      0.40 o 
   2   4   8      136.55      134.90      2.04 o 
   3   4   8       32.96       32.91      1.65 o 
   4   4   8      110.49      112.06      6.11 o 
  -7   5   8       38.76       32.51      4.19 o 
  -6   5   8      110.36      109.28      4.62 o 
  -5   5   8      165.80      157.52      3.23 o 
  -4   5   8       43.24       41.65      2.94 o 
  -3   5   8        1.49        1.18      0.51 o 
  -2   5   8       26.16       25.65      1.44 o 
  -1   5   8      209.45      198.69      3.87 o 
   0   5   8      193.31      193.09      2.24 o 
   1   5   8      186.86      177.33      3.80 o 
   2   5   8      133.12      133.14      2.79 o 
   3   5   8      113.78      113.06      3.17 o 
   4   5   8       15.08       17.14      1.76 o 
  -7   6   8        5.21        3.45      1.49 o 
  -6   6   8       93.75       85.56      4.55 o 
  -5   6   8        0.28        0.99      0.45 o 
  -4   6   8       93.08       92.98      2.54 o 
  -3   6   8        1.20        0.58      0.64 o 
  -2   6   8      400.25      425.00      5.38 o 
  -1   6   8       10.86        9.64      1.09 o 
   0   6   8      626.21      654.67     10.27 o 
   1   6   8        0.07        0.54      0.43 o 
   2   6   8      457.71      471.80      5.14 o 
   3   6   8       68.05       57.33      3.65 o 
   4   6   8       60.89       65.58      5.32 o 
  -6   7   8       46.02       39.87      2.22 o 
  -5   7   8      133.61      129.78      2.48 o 
  -4   7   8       24.40       22.24      1.44 o 
  -3   7   8      182.52      200.75      3.62 o 
  -2   7   8       56.24       47.52      2.26 o 
  -1   7   8       38.49       36.06      1.89 o 
   0   7   8       44.20       41.26      1.58 o 
   1   7   8      218.70      223.60      6.53 o 
   2   7   8        6.45        4.16      0.60 o 
   3   7   8       13.17       13.76      1.10 o 
   4   7   8        1.32        1.08      0.83 o 
  -6   8   8       40.04       36.30      3.12 o 
  -5   8   8        3.95        4.44      1.19 o 
  -4   8   8      142.10      142.68      3.05 o 
  -3   8   8       59.18       53.71      2.08 o 
  -2   8   8      676.15      735.57     13.98 o 
  -1   8   8      133.74      126.98      2.79 o 
   0   8   8      120.57      118.24      2.59 o 
   1   8   8       94.75       96.60      1.92 o 
   2   8   8      104.21      106.83      3.16 o 
   3   8   8        2.34        4.14      0.96 o 
  -5   9   8        2.05        1.92      1.03 o 
  -4   9   8        1.15        3.30      1.16 o 
  -3   9   8       70.94       70.20      3.03 o 
  -2   9   8       50.07       43.50      2.04 o 
  -1   9   8      429.13      440.98      8.65 o 
   0   9   8      140.27      139.62      2.25 o 
   1   9   8       22.77       22.15      1.13 o 
   2   9   8        0.00        1.21      0.57 o 
   3   9   8       18.53       14.48      1.48 o 
  -5  10   8       31.28       23.50      2.20 o 
  -4  10   8      232.87      236.29      4.34 o 
  -3  10   8       46.24       45.66      3.62 o 
  -2  10   8       86.67       89.96      2.75 o 
  -1  10   8        0.02        0.75      0.72 o 
   0  10   8      252.48      261.32      4.37 o 
   1  10   8        1.92        1.03      0.50 o 
   2  10   8       91.02       92.48      3.01 o 
  -4  11   8       13.92        9.71      1.15 o 
  -3  11   8      123.17      124.35      6.32 o 
  -2  11   8        3.59        3.10      0.72 o 
  -1  11   8      222.85      231.20      4.73 o 
   0  11   8       72.52       59.73      5.94 o 
   1  11   8      125.44      125.35      4.35 o 
   2  11   8        8.70        5.14      2.08 o 
  -3  12   8        0.65        0.62      0.55 o 
  -2  12   8       30.20       25.25      2.59 o 
  -1  12   8       12.78        8.54      1.24 o 
   0  12   8      235.36      240.69      4.88 o 
   1  12   8       10.45        7.25      2.58 o 
  -2  13   8        3.75        3.17      1.18 o 
  -1  13   8       17.39       15.00      1.95 o 
  -7   0   9      201.26      194.42      8.66 o 
  -5   0   9      148.95      153.05      4.61 o 
  -3   0   9       18.99       23.64      5.26 o 
  -1   0   9      445.30      481.81     12.45 o 
   1   0   9       89.83       88.38      2.96 o 
   3   0   9      202.85      204.79      5.20 o 
  -7   1   9        6.95        6.94      1.03 o 
  -6   1   9       60.95       56.94      4.56 o 
  -5   1   9       15.75       15.14      1.53 o 
  -4   1   9      239.06      257.11      3.91 o 
  -3   1   9       66.36       63.37      2.68 o 
  -2   1   9      160.41      163.97      3.39 o 
  -1   1   9       50.60       52.77      2.39 o 
   0   1   9      235.61      246.30      4.02 o 
   1   1   9        6.45        5.78      0.68 o 
   2   1   9       48.04       42.98      1.56 o 
   3   1   9       12.52       10.50      1.05 o 
   4   1   9       31.90       28.72      2.51 o 
  -7   2   9       74.18       73.07      6.52 o 
  -6   2   9       10.37        9.60      1.19 o 
  -5   2   9      205.79      216.50      5.33 o 
  -4   2   9       61.13       58.81      2.21 o 
  -3   2   9     1309.83     1455.76     26.11 o 
  -2   2   9       55.74       51.11      2.06 o 
  -1   2   9      122.88      120.78      2.59 o 
   0   2   9      152.09      151.12      2.59 o 
   1   2   9      105.91      102.32      3.72 o 
   2   2   9       57.14       55.09      2.03 o 
   3   2   9       57.09       53.88      3.06 o 
   4   2   9       15.61       12.89      1.62 o 
  -7   3   9        1.34        0.45      0.93 o 
  -6   3   9      188.44      184.03      4.59 o 
  -5   3   9        9.50       10.56      1.34 o 
  -4   3   9      342.78      359.62      8.91 o 
  -3   3   9      277.69      273.06      5.64 o 
  -2   3   9      201.14      206.59      3.69 o 
  -1   3   9       75.38       71.43      2.72 o 
   0   3   9      156.35      148.35      3.02 o 
   1   3   9       45.22       42.47      1.75 o 
   2   3   9      115.03      117.47      3.66 o 
   3   3   9        0.41        0.69      0.62 o 
   4   3   9      183.42      182.70      4.13 o 
  -7   4   9        3.21        4.16      1.15 o 
  -6   4   9       11.95        9.74      1.26 o 
  -5   4   9      133.18      133.03      3.88 o 
  -4   4   9        3.09        2.28      0.80 o 
  -3   4   9       30.89       28.34      1.67 o 
  -2   4   9        0.81        0.92      0.76 o 
  -1   4   9      125.18      125.58      2.06 o 
   0   4   9      173.58      174.19      3.14 o 
   1   4   9       17.32       13.62      0.96 o 
   2   4   9        8.86        8.60      0.93 o 
   3   4   9       22.63       19.36      1.63 o 
   4   4   9        1.12        1.42      0.66 o 
  -6   5   9       13.35       13.16      1.46 o 
  -5   5   9        0.07        0.95      0.82 o 
  -4   5   9       99.31       93.86      2.81 o 
  -3   5   9       21.73       23.33      1.74 o 
  -2   5   9      414.29      431.90      6.71 o 
  -1   5   9        0.36        0.46      0.90 o 
   0   5   9      106.37      102.16      2.24 o 
   1   5   9       20.60       21.40      1.16 o 
   2   5   9      310.32      310.29      3.49 o 
   3   5   9        4.60        2.61      0.60 o 
  -6   6   9       47.68       45.85      3.59 o 
  -5   6   9      146.60      150.98      4.07 o 
  -4   6   9        0.04        0.46      0.91 o 
  -3   6   9       29.14       31.79      2.00 o 
  -2   6   9        0.88        3.60      1.99 o 
  -1   6   9      503.73      516.60     11.86 o 
   0   6   9        2.63        3.03      0.71 o 
   1   6   9      510.60      512.29      6.98 o 
   2   6   9       63.24       56.13      2.45 o 
   3   6   9      100.97      106.65      5.26 o 
  -6   7   9       97.45       83.43      3.83 o 
  -5   7   9        0.11        1.74      0.86 o 
  -4   7   9       32.63       28.77      1.76 o 
  -3   7   9       22.83       19.10      1.48 o 
  -2   7   9      202.06      208.89      6.50 o 
  -1   7   9      208.87      212.87      4.23 o 
   0   7   9      108.86      105.67      2.49 o 
   1   7   9        0.02        0.31      0.52 o 
   2   7   9        1.22        2.82      0.79 o 
   3   7   9        1.68        1.84      1.15 o 
  -6   8   9       13.86        9.97      3.37 o 
  -5   8   9        3.05        3.97      1.03 o 
  -4   8   9        2.06        2.20      1.09 o 
  -3   8   9      151.83      146.05      3.72 o 
  -2   8   9        4.40        2.13      0.63 o 
  -1   8   9       11.27       10.19      0.96 o 
   0   8   9      104.98      102.28      2.28 o 
   1   8   9      200.63      197.84      3.85 o 
   2   8   9       21.84       15.78      1.65 o 
   3   8   9       59.74       61.27      6.90 o 
  -5   9   9        6.55        6.08      1.27 o 
  -4   9   9       89.35       87.48      3.65 o 
  -3   9   9       74.54       69.48      4.06 o 
  -2   9   9       87.27       92.47      7.54 o 
  -1   9   9       51.44       45.37      2.17 o 
   0   9   9      138.35      143.54      2.79 o 
   1   9   9       48.66       45.82      3.52 o 
   2   9   9      196.53      197.37      9.31 o 
  -4  10   9       17.46       17.36      2.02 o 
  -3  10   9       79.17       82.23      3.00 o 
  -2  10   9       23.98       19.64      1.55 o 
  -1  10   9      201.85      205.22      5.06 o 
   0  10   9       52.32       41.54      2.93 o 
   1  10   9       35.97       34.30      3.54 o 
  -4  11   9       18.34       15.62      1.97 o 
  -3  11   9        0.01        1.08      1.02 o 
  -2  11   9       41.91       44.54      3.69 o 
  -1  11   9        1.37        0.51      0.80 o 
   0  11   9      230.80      221.30      4.66 o 
   1  11   9        0.91        1.14      0.87 o 
  -2  12   9        7.13        4.06      0.97 o 
  -1  12   9       28.76       21.84      3.64 o 
  -6   0  10       21.34       21.18      3.92 o 
  -4   0  10      294.82      294.92      8.93 o 
  -2   0  10      317.22      320.01      7.61 o 
   0   0  10      116.86      121.74      5.21 o 
   2   0  10     1222.63     1282.73     20.34 o 
  -7   1  10       16.29       14.49      1.58 o 
  -6   1  10      102.13       91.98      3.43 o 
  -5   1  10       72.31       72.82      3.06 o 
  -4   1  10        7.95        6.33      1.52 o 
  -3   1  10       24.60       25.04      1.82 o 
  -2   1  10       15.67       16.46      1.66 o 
  -1   1  10      342.68      350.30      5.94 o 
   0   1  10       26.42       25.86      1.71 o 
   1   1  10       22.16       23.02      1.87 o 
   2   1  10       52.79       51.54      2.34 o 
   3   1  10       20.67       19.19      3.01 o 
  -7   2  10        1.78        0.54      1.07 o 
  -6   2  10       74.32       70.77      3.14 o 
  -5   2  10       20.05       20.47      1.65 o 
  -4   2  10      438.54      484.19      9.04 o 
  -3   2  10        1.83       -0.86      2.16 o 
  -2   2  10      342.33      373.58      4.83 o 
  -1   2  10       46.34       44.32      2.60 o 
   0   2  10      339.16      361.67      6.52 o 
   1   2  10        3.29        3.15      1.44 o 
   2   2  10        2.96        1.73      0.83 o 
   3   2  10       16.36       13.62      2.46 o 
  -6   3  10        0.67        0.78      0.80 o 
  -5   3  10       62.90       66.80      2.78 o 
  -4   3  10        0.48       -0.21      1.35 o 
  -3   3  10      602.10      653.12     10.07 o 
  -2   3  10       64.17       59.62      2.38 o 
  -1   3  10      153.37      159.25      4.16 o 
   0   3  10       43.38       37.83      2.42 o 
   1   3  10       53.37       50.05      2.12 o 
   2   3  10        3.28        2.61      0.64 o 
   3   3  10       59.25       49.42      6.89 o 
  -6   4  10        0.30        1.77      1.12 o 
  -5   4  10       20.28       17.68      1.45 o 
  -4   4  10        1.10        2.01      1.71 o 
  -3   4  10       49.46       50.66      2.32 o 
  -2   4  10      187.11      190.67      3.75 o 
  -1   4  10        0.57        0.33      0.90 o 
   0   4  10      150.66      163.30      3.07 o 
   1   4  10        7.56        6.20      0.70 o 
   2   4  10       74.94       69.55      3.12 o 
   3   4  10        7.70        7.53      1.10 o 
  -6   5  10        0.03        1.85      0.70 o 
  -5   5  10      145.05      150.85      5.34 o 
  -4   5  10       67.21       63.63      2.48 o 
  -3   5  10       82.62       83.25      2.58 o 
  -2   5  10       44.26       37.57      2.13 o 
  -1   5  10      139.08      146.36      3.49 o 
   0   5  10        8.87        8.35      0.93 o 
   1   5  10      383.64      385.35      8.14 o 
   2   5  10       20.08       20.10      1.61 o 
   3   5  10       64.45       51.94     12.53 o 
  -6   6  10      338.74      341.31      9.07 o 
  -5   6  10        0.41       -0.06      0.92 o 
  -4   6  10       60.34       57.63      2.43 o 
  -3   6  10       17.06       17.01      1.49 o 
  -2   6  10       86.82       82.26      3.90 o 
  -1   6  10        2.93        4.13      1.88 o 
   0   6  10       36.17       38.24      2.13 o 
   1   6  10        0.34        0.38      0.68 o 
   2   6  10       41.73       34.78      1.86 o 
  -5   7  10       11.58       13.42      2.00 o 
  -4   7  10        0.13        0.85      0.70 o 
  -3   7  10      124.37      127.41      3.36 o 
  -2   7  10       70.37       64.95      7.45 o 
  -1   7  10       11.53       10.67      1.12 o 
   0   7  10        0.00        0.93      0.53 o 
   1   7  10      182.80      184.98      6.00 o 
   2   7  10        4.68        3.81      0.79 o 
  -5   8  10        6.35        4.82      1.26 o 
  -4   8  10       20.26       15.92      3.07 o 
  -3   8  10        9.22        8.67      1.00 o 
  -2   8  10       46.59       45.94      2.11 o 
  -1   8  10       24.41       21.02      1.49 o 
   0   8  10      160.56      166.06      3.38 o 
   1   8  10       14.74       13.38      1.60 o 
   2   8  10       39.14       32.94      3.01 o 
  -4   9  10       12.34       10.34      1.50 o 
  -3   9  10       64.83       65.54      5.15 o 
  -2   9  10        1.78        1.99      2.35 o 
  -1   9  10      211.06      209.49      3.83 o 
   0   9  10       22.69       20.56      2.11 o 
   1   9  10       45.78       47.42      8.77 o 
  -4  10  10       35.36       31.55      2.48 o 
  -3  10  10       18.54       16.40      2.03 o 
  -2  10  10       39.52       36.23      2.58 o 
  -1  10  10       50.58       50.05      3.88 o 
   0  10  10        0.50        1.11      0.68 o 
  -2  11  10        5.91        4.59      1.56 o 
  -1  11  10       62.88       59.67      3.13 o 
  -5   0  11       20.79       21.10      2.63 o 
  -3   0  11       72.14       68.44      3.45 o 
  -1   0  11      554.13      603.64     14.78 o 
   1   0  11      458.20      459.99      9.31 o 
  -6   1  11       24.95       23.25      1.85 o 
  -5   1  11        1.80        2.57      0.70 o 
  -4   1  11       31.69       34.01      2.04 o 
  -3   1  11       44.69       40.79      2.68 o 
  -2   1  11      150.34      153.27      3.29 o 
  -1   1  11        9.85       10.04      1.59 o 
   0   1  11      176.79      182.12      6.74 o 
   1   1  11        7.84        8.27      0.98 o 
   2   1  11      156.29      164.42      7.08 o 
  -6   2  11        0.20        0.75      0.76 o 
  -5   2  11       19.16       18.26      1.69 o 
  -4   2  11       25.53       21.94      1.63 o 
  -3   2  11       53.80       54.93      2.92 o 
  -2   2  11        6.56        6.99      1.20 o 
  -1   2  11       22.25       19.46      1.53 o 
   0   2  11        1.55        2.03      0.88 o 
   1   2  11        0.54        1.18      0.58 o 
   2   2  11        8.95        7.21      1.77 o 
  -6   3  11        9.71        7.47      1.16 o 
  -5   3  11       21.63       20.27      1.86 o 
  -4   3  11      327.80      340.72      5.57 o 
  -3   3  11        0.09        1.17      0.92 o 
  -2   3  11      213.05      226.44      5.89 o 
  -1   3  11        0.02        1.16      0.73 o 
   0   3  11      169.26      181.38      4.45 o 
   1   3  11        2.03        1.18      0.92 o 
   2   3  11       15.75       15.05      2.30 o 
  -6   4  11        0.02        1.74      1.15 o 
  -5   4  11       42.80       45.48      2.45 o 
  -4   4  11       20.14       16.45      1.72 o 
  -3   4  11       82.90       91.03      4.12 o 
  -2   4  11       11.71       11.14      1.70 o 
  -1   4  11      206.26      212.93      4.60 o 
   0   4  11       20.32       16.33      1.48 o 
   1   4  11      205.66      224.53      7.14 o 
   2   4  11        4.13        3.94      1.14 o 
  -5   5  11        0.97        1.46      0.96 o 
  -4   5  11        1.18        1.61      1.22 o 
  -3   5  11       13.11       12.94      1.32 o 
  -2   5  11      117.03      121.36      3.14 o 
  -1   5  11      126.27      124.86      3.46 o 
   0   5  11       47.98       48.03      3.67 o 
   1   5  11       42.19       35.72      5.33 o 
   2   5  11      138.69      147.57      7.41 o 
  -5   6  11       56.44       56.58      3.01 o 
  -4   6  11       33.14       35.67      2.85 o 
  -3   6  11       84.06       84.37      2.86 o 
  -2   6  11        0.12        0.00      0.88 o 
  -1   6  11       28.61       30.25      2.59 o 
   0   6  11        1.52        0.99      0.63 o 
   1   6  11       62.07       63.97      3.17 o 
  -5   7  11        1.19        1.28      1.06 o 
  -4   7  11        9.89       12.02      1.34 o 
  -3   7  11       36.66       36.38      2.37 o 
  -2   7  11        1.18        2.12      0.77 o 
  -1   7  11       49.46       44.50      2.42 o 
   0   7  11      105.87      111.17      8.36 o 
   1   7  11       12.42       11.47      1.86 o 
  -4   8  11        0.05       -0.12      0.82 o 
  -3   8  11      217.96      214.68      7.95 o 
  -2   8  11       13.84       13.09      1.28 o 
  -1   8  11      128.24      121.25      3.03 o 
   0   8  11        3.10        2.30      0.83 o 
  -3   9  11        1.42        0.35      1.15 o 
  -2   9  11       68.31       61.93      5.08 o 
  -1   9  11       20.82       18.69      2.63 o 
   0   9  11        2.06        3.49      1.62 o 
  -4   0  12       28.50       24.26      3.11 o 
  -2   0  12      217.03      236.86      5.76 o 
   0   0  12       34.29       29.15      2.45 o 
  -5   1  12       52.58       50.16      3.04 o 
  -4   1  12       53.47       48.21      2.90 o 
  -3   1  12        4.68        6.48      1.18 o 
  -2   1  12        3.34        2.25      1.12 o 
  -1   1  12       54.79       50.38      2.91 o 
   0   1  12        0.12        0.28      0.74 o 
   1   1  12      144.52      150.80      6.35 o 
  -5   2  12       16.27       10.85      1.34 o 
  -4   2  12       12.61       13.55      1.55 o 
  -3   2  12       11.47       12.05      1.72 o 
  -2   2  12       12.36       14.11      1.67 o 
  -1   2  12        4.91        5.59      1.01 o 
   0   2  12       37.27       34.75      2.42 o 
   1   2  12       53.61       47.47      2.82 o 
  -5   3  12       13.70       14.91      1.44 o 
  -4   3  12      146.75      131.40      4.67 o 
  -3   3  12       73.78       69.51      3.61 o 
  -2   3  12        3.92        3.18      1.07 o 
  -1   3  12      238.85      243.70      4.66 o 
   0   3  12       15.48       14.15      1.50 o 
   1   3  12       23.99       24.81      2.11 o 
  -5   4  12        0.75        1.89      1.08 o 
  -4   4  12       75.18       79.69      3.86 o 
  -3   4  12       35.84       34.53      2.99 o 
  -2   4  12       92.70       87.63      7.63 o 
  -1   4  12       20.07       18.40      1.83 o 
   0   4  12       84.65       85.11      3.61 o 
   1   4  12       21.92       20.76      2.04 o 
  -5   5  12       15.25       14.48      1.62 o 
  -4   5  12        0.31        1.56      1.37 o 
  -3   5  12       99.05       98.31      3.06 o 
  -2   5  12       53.88       50.54      3.31 o 
  -1   5  12        2.22        1.57      0.97 o 
   0   5  12       24.77       21.99      2.72 o 
   1   5  12      108.64      110.32      5.25 o 
  -4   6  12       11.75       13.40      1.40 o 
  -3   6  12        0.68        1.88      1.00 o 
  -2   6  12        1.72        2.26      0.86 o 
  -1   6  12        8.29        7.27      1.16 o 
   0   6  12      123.58      127.30      4.60 o 
  -4   7  12        7.92        6.08      1.46 o 
  -3   7  12       70.41       77.57      4.67 o 
  -2   7  12       51.66       41.06      2.67 o 
  -1   7  12        9.30        8.86      1.15 o 
   0   7  12        0.33        0.00      0.78 o 
  -2   8  12      135.43      127.79      7.07 o 
  -5   0  13       49.62       50.68      5.03 o 
  -3   0  13        9.92        8.79      1.77 o 
  -1   0  13       10.50        8.41      1.33 o 
  -4   1  13        6.47        5.41      1.17 o 
  -3   1  13        0.31        2.38      1.25 o 
  -2   1  13       16.03       16.87      1.75 o 
  -1   1  13        1.25        1.03      1.05 o 
   0   1  13       28.04       29.71      3.20 o 
  -4   2  13       19.36       12.65      1.72 o 
  -3   2  13       63.72       59.49      2.82 o 
  -2   2  13        3.62        2.30      1.04 o 
  -1   2  13       54.10       61.34      5.16 o 
   0   2  13        2.01        1.24      0.74 o 
  -4   3  13       30.43       23.37      2.59 o 
  -3   3  13        0.40        1.40      0.99 o 
  -2   3  13       34.72       31.28      2.39 o 
  -1   3  13        1.48        0.87      0.84 o 
   0   3  13        3.49        4.58      1.23 o 
  -4   4  13       72.45       63.37      3.90 o 
  -3   4  13       55.58       56.53      3.49 o 
  -2   4  13        4.23        4.78      1.31 o 
  -1   4  13       49.75       49.21      2.98 o 
  -3   5  13        2.07        2.92      1.14 o 
  -2   5  13       38.37       37.50      2.69 o 
  -1   5  13        0.11        1.69      0.99 o 
                                                 
